# Supplementary material for: Computed Tomography Texture Analysis of Carotid Plaque as Predictor of Unfavorable Outcome after Carotid Artery Stenting: A Preliminary Study
Source: Diagnostics (Basel). 2021 Nov 27;11(12):2214. doi: 10.3390/diagnostics11122214 (PMC8699962; doi:10.3390/diagnostics11122214)
Supplement: Supplementary file 1 [file diagnostics-11-02214-s001.zip]

Archive with 1 entries (1 files):
- diagnostics-1409938-supplementary.pdf
